# Supplementary material for: New fossil remains of Homo naledi from the Lesedi Chamber, South Africa
Source: eLife. 2017 May 9;6:e24232. doi: 10.7554/eLife.24232 (PMC5423776; doi:10.7554/eLife.24232)
Supplement: Supplementary file 2. — DOI: http://dx.doi.org/10.7554/eLife.24232.046 [file elife-24232-supp2.xlsx]

## Sheet: Sheet1
Supplementary file 2. Cranial and mandibular measurements. H. naledi specimens from both the Dinaledi and Lesedi Chamber are included, compared to Au. sediba, and a selection of early Homo fossils (mean values). Chord distances are in mm.
	Definitions as in Wood (1991)	A. sediba	H. naledi							H. habilis	H. rudolfensis	H. erectus	MP Homo
			DH1	DH2	DH3	101-001	101-377	101-1142	LES1
Cranium
Cranial capacity		420	560		465				610	610	776	865	1266
Glabella-opisthocranion	W1								143	147	166	177	198
Porion height	W6	67	81	79	83				81	77	90	94	101
Bi-parietal breadth	W9	100	108	100	102				104	107	118	129	142
Bi-temporal breadth	W10	101	110	107	103				110	112	126	131	146
Cranial breadth / length (W10/W1)	Wi								77	76	76	74	74
Cranial height / breadth (W6/W10)	Wiv	66			81				73	69	71	66	51
Closest approach of temporal lines		56	56	45	56				73	35	51	72	101
Minimum postorbital breadth		70			68				79	75	78	89	96
Postorbital constriction index a		81			79				88	72	74	81	80
EAM area (as an ellipse) b					47				55	76		95	85
Face
Superior facial breadth	W49	86			86				90	97	113	110	124
Nasal height	W69	49							51	46	55	53	60
Nasal aperture height	W70	24							30	28	39	29
Nasal aperture width	W68	26							22	25	25	32	34
Nasal index (W68/W69)	Wxxxviii	53							43	55	44	59	49
Nasal aperture index (W68/W70)	Wxxxix	108							73	95	64	100
Maxilloalveolar process
Maxilloalveolar length	W87	63	57						62	65	68	66	69
Maxilloalveolar breadth	W88	63	71						66	68	72	70	72
Palate breadth	W91	29	44						40	38	40	38	56
Palate depth at incisive fossa		10	5						7	10	13	11	10
Palate depth at M1	W103	10	10						10	12	16	15	18
Mandible
Symphysis height	W141	32	33						34	31	37	35	34
Symphysis width	W142	18	18						18	20	24	18	17
Symphysis area at M1 (as an ellipse) b	W146	452	467						481	393	723	519	474
Corpus height at M1	W150	30	26		28	29	20	27	28	29	36	31	31
Corpus breadth at M1	W151	18	16		16	15	16	16	17	20	22	19	19
Corpus area at M1 (as an ellipse) b	W152	405	327		352	342	251	339	374	425	631	458	469
Mental foramen height index c		50	42			41	38		43	46	49	48	48
a postorbital breadth / superior facial breadth * 100
b following the formula (π*(corpus height/2)*(corpus breadth/2))
c height of mental foramen from alveolar border relative to corpus height at the mental foramen
