# Supplementary material for: New fossil remains of Homo naledi from the Lesedi Chamber, South Africa
Source: eLife. 2017 May 9;6:e24232. doi: 10.7554/eLife.24232 (PMC5423776; doi:10.7554/eLife.24232)
Supplement: Supplementary file 3. — DOI: http://dx.doi.org/10.7554/eLife.24232.047 [file elife-24232-supp3.xlsx]

## Sheet: Sheet1
Supplementary file 3. Postcranial measurements for Lesedi Chamber specimens. All measurements are in mm.
Femur	U.W. 102a-001	U.W. 102a-003
Subtrochanteric diameter:
anteroposterior	20.8	20.9
mediolateral	28.1	25.2
Neck diameter
anteroposterior	16.1 (note 1)
superoinferior	24.4
midshaft circumference		69.0 (note 2)
Humerus	U.W. 102a-002	U.W. 102a-257
Head diameter
superoinferior		32.4
anteroposterior		33.1
surgical neck diameter
anteroposterior	16.1	16.7
mediolateral	15.4	15.9
midshaft circumference		52.4 (note 3)
Clavicle	U.W. 102a-021
Maximum length	110.1
Midshaft AP diameter	10.2
Midshaft SI diameter	8.2
Midshaft circumference	31.1
Conoidclavicular length	86.8
Ulna	U.W. 102a-015
Olecranon notch height	18.2
Olecranon notch breadth	14.4
Radial notch height	9
Radial notch breadth	13.8
midshaft circumference	34.8 (note 4)
Metacarpal	U.W. 102a-028
Maximum length	45.4
Head diameter
dorsopalmar	11.5
radioulnar	11.4
Base diameter
dorsopalmar	9.9
radioulnar	9.5
Midshaft diameter
dorsopalmar	7
radioulnar	6.2
Vertebrae	U.W. 102a-036	U.W. 102a-151	U.W. 102a-154A	U.W. 102a-154B	U.W. 102a-322	U.W. 102a-306	U.W. 102a-139
Body ventral height (M1)	16.2	17.4	19.3	20.8	20.5	18.5	18.3
Body dorsal height (M2)	17.4	19.8	20.8	21.9	22.2	19.3	16.4
Body diameters
Body sup. D-V DIA (M4)	19	18.8	19.9	20.4	20.9		23
Body sup. transv. DIA (M7)	24.1	25	29.1	30	30	36	36
Spinal canal diameters
Canal D-V DIA (M10)	11.1	10.4	11.1
Canal transv. DIA (M11)	13.2	13.2	15.2				15
Notes:
1. Given the damage to the anterior neck, this AP value is an underestimate.
2. Taken at approximate midshaft, as femur length is estimated.
3. Taken at most distal point that preserves cortical circumference. This is within 2-3 cm proximal to midshaft.
4 .Position of midshaft estimated based on comparison with human ulnae.
Martin & Saller (1957) vertebra measurement 1: Defined in Bräuer (1988) as ventral superoinferior height of the vertebral body at the sagittal midline.
Martin & Saller (1957) vertebra measurement 2: Defined in Bräuer (1988) as dorsal superoinferior height of the vertebral body at the sagittal midline.
Martin & Saller (1957) vertebra measurement 4: Defined in Bräuer (1988) as the superior vertebral body dorsoventral diameter measured at the sagittal midline.
Martin & Saller (1957) vertebra measurement 7: Defined in Bräuer (1988) as the superior vertebral body transverse diameter at the most laterally projecting points.
Martin & Saller (1957) vertebra measurement 10: Defined in Bräuer (1988) as dorsoventral spinal canal diameter measured at the sagittal midline.
Martin & Saller (1957) vertebra measurement 11: Defined in Bräuer (1988) as transverse spinal canal diameter measured at the roots of the vertebral arch.
