# Supplementary material for: New fossil remains of Homo naledi from the Lesedi Chamber, South Africa
Source: eLife. 2017 May 9;6:e24232. doi: 10.7554/eLife.24232 (PMC5423776; doi:10.7554/eLife.24232)
Supplement: Supplementary file 4. — DOI: http://dx.doi.org/10.7554/eLife.24232.048 [file elife-24232-supp4.xlsx]

## Sheet: SC-PWS-Nov-2016
		Supplementary file 4: Canonical variates analysis of scaphoid and capitate morphology. This spreadsheet gives the correlations for each measured variable with canonical axes 1 and 2, with means for each sampled taxon.
		Variable	Can1	Can2	Can3	Can4		Gorilla	Pan	H. naledi	H. neanderthalensis	H. sapiens
								41	37	2	3	24
		S_rad__tpm_tzd	-0.027864	0.14647	-0.241878	-0.015029		81.8111	83.3456	92.596	72.6096	79.5212
		S_cap__rad	0.036378	-0.12926	0.220803	0.23145		32.3797	31.2011	29.5236	41.7927	33.7702
		S_cap__tpm_tzd	0.163775	-0.192304	0.062631	-0.205856		69.3354	69.8121	67.7185	75.6455	80.6091
		S_rad_rsa	0.0685	0.135972	0.075915	-0.061334		21.0202	22.878	23.2194	22.604	22.6592
		S_cap_rsa	0.249777	0.500055	0.429851	-0.036678		10.8871	16.0805	16.8061	17.3679	15.2335
		S_tpm_tzd_rsa	0.22704	0.000492	-0.024951	0.360892		11.1414	12.3605	18.0653	16.3724	15.04
		S_nart_rsa	-0.228094	-0.305888	-0.0937	-0.03256		53.1233	45.0507	37.1917	43.5151	43.8276
		CAP_ham_mc2	0.245396	-0.144617	-0.107621	0.292989		17.9412	19.7981	49.743	41.5267	40.767
		CAP_ham_mc3	-0.110073	0.461218	-0.141122	0.305532		87.2794	92.896	105.34	83.2349	78.814
		CAP_mc2_mc3	0.407104	-0.338705	0.12465	-0.055122		97.8572	102.231	114.883	134.59	139.6
		CAP_ham_scalun	0.058206	-0.216642	-0.133595	0.057126		61.0192	56.0653	62.61	61.7522	65.4854
		CAP_mc2_scalun	-0.407916	0.184016	0.116654	-0.173699		117.147	109.806	70.2433	81.7358	74.2277
		CAP_mc3_scalun	0.000566	-0.062244	0.201219	-0.276779		36.5721	37.0405	20.6223	37.0761	38.0705
		CAP_ham_rsa	0.012572	0.237314	0.299104	-0.378687		9.04643	10.3012	7.91943	9.28799	9.37123
		CAP_mc2_rsa	0.253272	0.224641	-0.068948	-0.358407		1.99403	3.74627	5.03819	2.64065	4.63391
		CAP_mc3_rsa	-0.386469	-0.083534	0.108204	0.034177		14.8025	12.8825	8.92732	11.793	10.2081
		CAP_scalun_rsa	-0.118931	0.148531	-0.202746	-0.282201		28.3393	28.4611	27.1877	21.0969	25.3947
		CAP_na_rsa	0.027314	-0.182595	0.016645	0.546986		45.5399	43.0361	48.7178	51.9749	45.5562
	The following table reports correlations for each measured variable on canonical axis 1 and 2, resulting scores for living taxa and fossil hominins. The main scores driving differentiation along CAN1 and CAN2 are highlighted, with interpretation of the main effects.
	Variable		CAN1	CAN2	Gorilla	Pan	Gorilla	Pan	Au. sediba	H. floresiensis	H. naledi	Neandertals	Modern Humans	Interpreted Main Effect on the Distribution of Taxa in the Canonical Plot
	Scaphoid
	Angle between
	radius	trapezium-trapezoid	-0.027864	0.14647	81.8111	83.3456	81.8111	83.3456	87.4327	75.7127	92.596	72.6096	79.5212	negligible
	capitate	radius	0.036378	-0.12926	32.3797	31.2011	32.3797	31.2011	26.597	40.1789	29.5236	41.7927	33.7702	negligible
	capitate	trapezium-trapezoid	0.163775	-0.192304	69.3354	69.8121	69.3354	69.8121	80.1431	75.1596	67.7185	75.6455	80.6091	negligible
	Relative surface area
	radius		0.0685	0.135972	21.0202	22.878	21.0202	22.878	23.0263	22.3447	23.2194	22.604	22.6592	negligible
	capitate		0.249777	0.500055	10.8871	16.0805	10.8871	16.0805	13.31	14.4507	16.8061	17.3679	15.2335	drives gorillas negatively on both axes
	trapezium-trapezoid		0.22704	0.000492	11.1414	12.3605	11.1414	12.3605	14.7063	9.17609	18.0653	16.3724	15.04	drives hominins (except H. floresiensis) positively along CAN1
	nonarticular		-0.228094	-0.305888	53.1233	45.0507	53.1233	45.0507	47.4671	50.873	37.1917	43.5151	43.8276	drives gorillas negatively on both axes
	Capitate
	Angle between
	hamate	2nd metacarpal	0.245396	-0.144617	17.9412	19.7981	17.9412	19.7981	36.3437	16.9801	49.743	41.5267	40.767	drives hominins (except H. floresiensis) positively along CAN1
	hamate	3rd metacarpal	-0.110073	0.461218	87.2794	92.896	87.2794	92.896	98.6683	79.9546	105.34	83.2349	78.814	drives H. naeldipositively along CAN2
	2nd metacarpal	3rd metacarpal	0.407104	-0.338705	97.8572	102.231	97.8572	102.231	111.668	117.016	114.883	134.59	139.6	drives modern humans and Neandertals positively on CAN1 and negatively on CAN2
	hamate	scaphoid-lunate	0.058206	-0.216642	61.0192	56.0653	61.0192	56.0653	50.1299	58.0004	62.61	61.7522	65.4854	reasonably strong effect on CAN2 but difficult to interpret given the oberved means
	2nd metacarpal	scaphoid-lunate	-0.407916	0.184016	117.147	109.806	117.147	109.806	94.4275	105.224	70.2433	81.7358	74.2277	drives modern humans, Neandertals, and H. naledipositively on CAN1
	3rd metacarpal	scaphoid-lunate	0.000566	-0.062244	36.5721	37.0405	36.5721	37.0405	35.1063	43.432	20.6223	37.0761	38.0705	negligible
	Relative surface area
	hamate		0.012572	0.237314	9.04643	10.3012	9.04643	10.3012	8.89772	11.0809	7.91943	9.28799	9.37123	negligible
	2nd metacarpal		0.253272	0.224641	1.99403	3.74627	1.99403	3.74627	5.07056	3.30005	5.03819	2.64065	4.63391	reasonably strong effect on both axes but difficult to interpret given the oberved means
	3rd metacarpal		-0.386469	-0.083534	14.8025	12.8825	14.8025	12.8825	11.5871	14.0536	8.92732	11.793	10.2081	drives hominins (except H. floresiensis) positively along CAN1
	scaphoid-lunate		-0.118931	0.148531	28.3393	28.4611	28.3393	28.4611	25.3315	20.7959	27.1877	21.0969	25.3947	negligible
	nonarticular		0.027314	-0.182595	45.5399	43.0361	45.5399	43.0361	48.0927	49.3099	48.7178	51.9749	45.5562	negligible
